# Supplementary material for: Bet Hedging in Yeast by Heterogeneous, Age-Correlated Expression of a Stress Protectant
Source: PLoS Biol. 2012 May 8;10(5):e1001325. doi: 10.1371/journal.pbio.1001325 (PMC3348152; doi:10.1371/journal.pbio.1001325)
Supplement: Table S1 — Characteristics of growth rate distributions of single gene deletion strains. (XLS) [file pbio.1001325.s011.xls]

## Sheet: Sheet1
Table S1 : Characteristics of growth rate distributions of single gene deletion strains
Standard Name	Systematic Name	Arithmetic Mean	Geometric Mean	Standard Deviation	n	Equality of Means*	Equality of Variances**	Percent Slow Growing***	Bulk Growth Rate ****
SWA2	YDR320C	0.586	0.576	0.102	5355	< -200	-14	0.542	0.755
DIA2	YOR080W	0.653	0.626	0.163	1642	< -200	-32.1	5.238	0.757
KEM1	YGL173C	0.669	0.65	0.139	3493	< -200	-11.2	2.605	0.634
SNF6	YHL025W	0.726	0.713	0.115	9110	< -200	-10	1.734	NA
RAD50	YNL250W	0.782	0.714	0.243	8191	< -200	< -300	10.06	0.863
HTZ1	YOL012C	0.821	0.782	0.2	12556	< -200	-260	6.427	0.857
SCP160	YJL080C	0.913	0.9	0.139	3352	< -200	-7.4	1.014	0.97
YME1	YPR024W	0.927	0.904	0.17	16402	< -200	-75.3	3.158	0.653
BEM1	YBR200W	0.931	0.901	0.189	2905	-145.6	-45.9	4.372	1.088
YHR095W	YHR095W	0.994	0.979	0.142	15212	-30.6	-1.1	1.288	1.001
YFR054C	YFR054C	1.007	0.993	0.141	17864	0	0	1.349	0.99
PET9	YBL030C	1.018	1.001	0.146	9317	< -200	-0.8	1.438	NA
NOT5	YPR072W	1.088	1.081	0.11	3009	< -200	-12.1	0.332	1.011
	* log(p-value) as determined by the Wilcoxon-Mann-Whitney test comparison to YFR054C
	** log(p-value) as determined by the Brown-Forsythe test comparison to YFR054C
	*** Percent of colonies growing at less than half of the median
	**** As determined by Warringer et al., 2003
