# Supplementary material for: Bet Hedging in Yeast by Heterogeneous, Age-Correlated Expression of a Stress Protectant
Source: PLoS Biol. 2012 May 8;10(5):e1001325. doi: 10.1371/journal.pbio.1001325 (PMC3348152; doi:10.1371/journal.pbio.1001325)
Supplement: Table S2 — Candidate genes involved in bet hedging. (XLS) [file pbio.1001325.s012.xls]

## Sheet: Sheet2
Table S2: Candidate genes involved in bet hedging
ORF	Gene name	Growth rate correlation	Expression Noise	Description
YLR327C	TMA10	-14.97	7.10107	Protein of unknown function that associates with ribosomes; putative homolog of the F1F0-ATPase synthase regulator Stf2p
YBR054W	YRO2	-14.97	16.419	Protein of unknown function with similarity to archaeal rhodopsins; the authentic, non-tagged protein is detected in a phosphorylated state in highly purified mitochondria in high-throughput studies; transcriptionally regulated by Haa1p
YPR160W	GPH1	-11.54	15.5359	Non-essential glycogen phosphorylase required for the mobilization of glycogen, activity is regulated by cyclic AMP-mediated phosphorylation, expression is regulated by stress-response elements and by the HOG MAP kinase pathway
YLL026W	HSP104	-10.48	3.64237	Heat shock protein that cooperates with Ydj1p (Hsp40) and Ssa1p (Hsp70) to refold and reactivate previously denatured, aggregated proteins; responsive to stresses including: heat, ethanol, and sodium arsenite; involved in [PSI+] propagation
YGR248W	SOL4	-10.01	8.80062	6-phosphogluconolactonase with similarity to Sol3p
YAL061W	BDH2	-10.01	7.56677	Putative medium-chain alcohol dehydrogenase with similarity to BDH1; transcription induced by constitutively active PDR1 and PDR3
YDR070C	FMP16	-9.72	12.5951	Putative protein of unknown function; proposed to be involved in responding to conditions of stress; the authentic, non-tagged protein is detected in highly purified mitochondria in high-throughput studies
YMR196W	YMR196W	-9.68	5.8329	Putative protein of unknown function; green fluorescent protein (GFP)-fusion protein localizes to the cytoplasm; YMR196W is not an essential gene
YKR046C	PET10	-9.06	7.09619	Protein of unknown function that co-purifies with lipid particles; expression pattern suggests a role in respiratory growth; computational analysis of large-scale protein-protein interaction data suggests a role in ATP/ADP exchange
YDL215C	GDH2	-8.75	4.85435	NAD(+)-dependent glutamate dehydrogenase, degrades glutamate to ammonia and alpha-ketoglutarate; expression sensitive to nitrogen catabolite repression and intracellular ammonia levels
YDR258C	HSP78	-8.36	6.72366	Oligomeric mitochondrial matrix chaperone that cooperates with Ssc1p in mitochondrial thermotolerance after heat shock; prevents the aggregation of misfolded matrix proteins; component of the mitochondrial proteolysis system
YGR008C	STF2	-7.64	7.83175	Protein involved in regulation of the mitochondrial F1F0-ATP synthase; Stf1p and Stf2p act as stabilizing factors that enhance inhibitory action of the Inh1p protein
YLR194C	YLR194C	-7.48	4.79018	Structural constituent of the cell wall attached to the plasma membrane by a GPI-anchor; expression is upregulated in response to cell wall stress
YDR178W	SDH4	-7.34	3.78419	Membrane anchor subunit of succinate dehydrogenase (Sdh1p, Sdh2p, Sdh3p, Sdh4p), which couples the oxidation of succinate to the transfer of electrons to ubiquinone
YML100W	TSL1	-7.33	11.6793	Large subunit of trehalose 6-phosphate synthase (Tps1p)/phosphatase (Tps2p) complex, which converts uridine-5'-diphosphoglucose and glucose 6-phosphate to trehalose, homologous to Tps3p and may share function
YOR120W	GCY1	-7.32	6.6537	Putative NADP(+) coupled glycerol dehydrogenase, proposed to be involved in an alternative pathway for glycerol catabolism; also has mRNA binding activity; member of the aldo-keto reductase (AKR) family
YFR033C	QCR6	-7.06	4.69284	Subunit 6 of the ubiquinol cytochrome-c reductase complex, which is a component of the mitochondrial inner membrane electron transport chain; highly acidic protein; required for maturation of cytochrome c1
YEL060C	PRB1	-7.03	3.06248	Vacuolar proteinase B (yscB), a serine protease of the subtilisin family; involved in protein degradation in the vacuole and required for full protein degradation during sporulation
YOR374W	ALD4	-6.85	8.71092	Mitochondrial aldehyde dehydrogenase, required for growth on ethanol and conversion of acetaldehyde to acetate; activity is K+ dependent; utilizes NADP+ or NAD+ equally as coenzymes; expression is glucose repressed
YAL005C	SSA1	-6.69	9.46691	ATPase involved in protein folding and nuclear localization signal (NLS)-directed nuclear transport; member of heat shock protein 70 (HSP70) family; forms a chaperone complex with Ydj1p; localized to the nucleus, cytoplasm, and cell wall
YEL011W	GLC3	-6.65	5.561	Glycogen branching enzyme, involved in glycogen accumulation; green fluorescent protein (GFP)-fusion protein localizes to the cytoplasm in a punctate pattern
YMR105C	PGM2	-6.59	16.7806	Phosphoglucomutase, catalyzes the conversion from glucose-1-phosphate to glucose-6-phosphate, which is a key step in hexose metabolism; functions as the acceptor for a Glc-phosphotransferase
YOL126C	MDH2	-6.39	5.70203	Cytoplasmic malate dehydrogenase, one of the three isozymes that catalyze interconversion of malate and oxaloacetate; involved in gluconeogenesis during growth on ethanol or acetate as carbon source; interacts with Pck1p and Fbp1p
YPL240C	HSP82	-6.23	4.39173	Hsp90 chaperone required for pheromone signaling and negative regulation of Hsf1p; docks with Tom70p for mitochondrial preprotein delivery; promotes telomerase DNA binding and nucleotide addition; interacts with Cns1p, Cpr6p, Cpr7p, Sti1p
YJL151C	SNA3	-6.21	3.03154	Integral membrane protein localized to vacuolar intralumenal vesicles, computational analysis of large-scale protein-protein interaction data suggests a possible role in either cell wall synthesis or protein-vacuolar targeting
YHR087W	RTC3	-6.2	17.883	Protein of unknown function involved in RNA metabolism; has structural similarity to SBDS, the human protein mutated in Shwachman-Diamond Syndrome (the yeast SBDS ortholog = SDO1); null mutation suppresses cdc13-1 temperature sensitivity
YJL079C	PRY1	-6.18	9.8026	Protein of unknown function, has similarity to Pry2p and Pry3p and to the plant PR-1 class of pathogen related proteins
YFR049W	YMR31	-5.72	8.92348	Mitochondrial ribosomal protein of the small subunit, has similarity to human mitochondrial ribosomal protein MRP-S36
YGR138C	TPO2	-5.63	6.57059	Polyamine transport protein specific for spermine; localizes to the plasma membrane; transcription of TPO2 is regulated by Haa1p; member of the major facilitator superfamily
YMR173W	DDR48	-5.38	17.3277	DNA damage-responsive protein, expression is increased in response to heat-shock stress or treatments that produce DNA lesions; contains multiple repeats of the amino acid sequence NNNDSYGS
YDR074W	TPS2	-5.35	4.76138	Phosphatase subunit of the trehalose-6-phosphate synthase/phosphatase complex, which synthesizes the storage carbohydrate trehalose; expression is induced by stress conditions and repressed by the Ras-cAMP pathway
YGL037C	PNC1	-5.3	3.44438	Nicotinamidase that converts nicotinamide to nicotinic acid as part of the NAD(+) salvage pathway, required for life span extension by calorie restriction; PNC1 expression responds to all known stimuli that extend replicative life span
YLR258W	GSY2	-5.12	5.81707	Glycogen synthase, similar to Gsy1p; expression induced by glucose limitation, nitrogen starvation, heat shock, and stationary phase; activity regulated by cAMP-dependent, Snf1p and Pho85p kinases as well as by the Gac1p-Glc7p phosphatase
YDR077W	SED1	-5.05	11.3562	Major stress-induced structural GPI-cell wall glycoprotein in stationary-phase cells, associates with translating ribosomes, possible role in mitochondrial genome maintenance; ORF contains two distinct variable minisatellites
YGR209C	TRX2	-5.03	13.8193	Cytoplasmic thioredoxin isoenzyme of the thioredoxin system which protects cells against both oxidative and reductive stress, forms LMA1 complex with Pbi2p, acts as a cofactor for Tsa1p, required for ER-Golgi transport and vacuole inheritance
YDL124W	YDL124W	-4.86	3.89714	NADPH-dependent alpha-keto amide reductase; reduces aromatic alpha-keto amides, aliphatic alpha-keto esters, and aromatic alpha-keto esters; member of the aldo-keto reductase (AKR) family
YGL062W	PYC1	-4.85	5.3188	Pyruvate carboxylase isoform, cytoplasmic enzyme that converts pyruvate to oxaloacetate; highly similar to isoform Pyc2p but differentially regulated; mutations in the human homolog are associated with lactic acidosis
YLR438W	CAR2	-4.8	11.8393	L-ornithine transaminase (OTAse), catalyzes the second step of arginine degradation, expression is dually-regulated by allophanate induction and a specific arginine induction process; not nitrogen catabolite repression sensitive
YKL016C	ATP7	-4.67	3.19165	Subunit d of the stator stalk of mitochondrial F1F0 ATP synthase, which is a large, evolutionarily conserved enzyme complex required for ATP synthesis
YJR109C	CPA2	-4.35	4.59095	Large subunit of carbamoyl phosphate synthetase, which catalyzes a step in the synthesis of citrulline, an arginine precursor
YER067W	YER067W	-4.28	17.8582	Putative protein of unknown function; green fluorescent protein (GFP)-fusion protein localizes to the cytoplasm and nucleus; YER067W is not an essential gene
YIL125W	KGD1	-4.2	6.54275	Component of the mitochondrial alpha-ketoglutarate dehydrogenase complex, which catalyzes a key step in the tricarboxylic acid (TCA) cycle, the oxidative decarboxylation of alpha-ketoglutarate to form succinyl-CoA
YKL085W	MDH1	-4.16	5.47597	Mitochondrial malate dehydrogenase, catalyzes interconversion of malate and oxaloacetate; involved in the tricarboxylic acid (TCA) cycle; phosphorylated
YBL015W	ACH1	-4.06	10.1253	Acetyl-coA hydrolase, primarily localized to mitochondria; required for acetate utilization and for diploid pseudohyphal growth
YKL103C	LAP4	-4.05	18.2129	Vacuolar aminopeptidase, often used as a marker protein in studies of autophagy and cytosol to vacuole targeting (CVT) pathway
YLR110C	CCW12	-3.97	3.85579	Cell wall protein, mutants are defective in mating and agglutination, expression is downregulated by alpha-factor
YBR149W	ARA1	-3.85	17.5019	NADP+ dependent arabinose dehydrogenase, involved in carbohydrate metabolism; purified as homodimer; naturally occurs with a N-terminus degradation product
YNL274C	YNL274C	-3.84	5.3463	Glyoxylate reductase; null mutation results in increased biomass after diauxic shift; the authentic, non-tagged protein is detected in highly purified mitochondria in high-throughput studies
YNL015W	PBI2	-3.72	9.98237	Cytosolic inhibitor of vacuolar proteinase B, required for efficient vacuole inheritance; with thioredoxin forms protein complex LMA1, which assists in priming SNARE molecules and promotes vacuole fusion
YDR033W	MRH1	-3.72	8.39459	Protein that localizes primarily to the plasma membrane, also found at the nuclear envelope; has similarity to Hsp30p and Yro2p, which are induced during heat shock
YDR377W	ATP17	-3.71	3.87828	Subunit f of the F0 sector of mitochondrial F1F0 ATP synthase, which is a large, evolutionarily conserved enzyme complex required for ATP synthesis
YHL021C	FMP12	-3.65	3.62228	Putative protein of unknown function; the authentic, non-tagged protein is detected in highly purified mitochondria in high-throughput studies
YPL262W	FUM1	-3.58	7.89696	Fumarase, converts fumaric acid to L-malic acid in the TCA cycle; cytosolic and mitochondrial localization determined by the N-terminal mitochondrial targeting sequence and protein conformation
YOL151W	GRE2	-3.52	6.93838	NADPH-dependent methylglyoxal reductase (D-lactaldehyde dehydrogenase); stress induced (osmotic, ionic, oxidative, heat shock and heavy metals); regulated by the HOG pathway
YBR059C	AKL1	-3.45	7.97126	Ser-Thr protein kinase, member (with Ark1p and Prk1p) of the Ark kinase family; involved in endocytosis and actin cytoskeleton organization
YPL078C	ATP4	-3.44	8.77011	Subunit b of the stator stalk of mitochondrial F1F0 ATP synthase, which is a large, evolutionarily conserved enzyme complex required for ATP synthesis
YBR126C	TPS1	-3.41	3.87985	Synthase subunit of trehalose-6-phosphate synthase/phosphatase complex, which synthesizes the storage carbohydrate trehalose; also found in a monomeric form; expression is induced by the stress response and repressed by the Ras-cAMP pathway
YDR298C	ATP5	-3.2	8.67881	Subunit 5 of the stator stalk of mitochondrial F1F0 ATP synthase, which is an evolutionarily conserved enzyme complex required for ATP synthesis; homologous to bovine subunit OSCP (oligomycin sensitivity-conferring protein); phosphorylated
YGR019W	UGA1	-3.19	17.4555	Gamma-aminobutyrate (GABA) transaminase (4-aminobutyrate aminotransferase) involved in the 4-aminobutyrate and glutamate degradation pathways; required for normal oxidative stress tolerance and nitrogen utilization
YBR208C	DUR1,2	-3.17	8.37643	Urea amidolyase, contains both urea carboxylase and allophanate hydrolase activities, degrades urea to CO2 and NH3; expression sensitive to nitrogen catabolite repression and induced by allophanate, an intermediate in allantoin degradation
YBL045C	COR1	-3.09	3.23908	Core subunit of the ubiquinol-cytochrome c reductase complex (bc1 complex), which is a component of the mitochondrial inner membrane electron transport chain
YNR001C	CIT1	-3.08	4.4493	Citrate synthase, catalyzes the condensation of acetyl coenzyme A and oxaloacetate to form citrate; the rate-limiting enzyme of the TCA cycle; nuclear encoded mitochondrial protein
YCL025C	AGP1	-3.05	4.33561	Low-affinity amino acid permease with broad substrate range, involved in uptake of asparagine, glutamine, and other amino acids; expression is regulated by the SPS plasma membrane amino acid sensor system (Ssy1p-Ptr3p-Ssy5p)
YJR073C	OPI3	-3.04	8.35073	Phospholipid methyltransferase (methylene-fatty-acyl-phospholipid synthase), catalyzes the last two steps in phosphatidylcholine biosynthesis
YKR039W	GAP1	-2.86	13.3657	General amino acid permease; localization to the plasma membrane is regulated by nitrogen source
YFL018C	LPD1	-2.84	6.95981	Dihydrolipoamide dehydrogenase, the lipoamide dehydrogenase component (E3) of the pyruvate dehydrogenase and 2-oxoglutarate dehydrogenase multi-enzyme complexes
YOR230W	WTM1	-2.81	4.88525	Transcriptional repressor involved in regulation of meiosis and silencing, required for nuclear localization of the ribonucleotide reductase small subunit Rnr2p and Rnr4p; contains WD repeats
YDR032C	PST2	-2.61	3.55005	Protein with similarity to members of a family of flavodoxin-like proteins; induced by oxidative stress in a Yap1p dependent manner; the authentic, non-tagged protein is detected in highly purified mitochondria in high-throughput studies
YER145C	FTR1	-2.52	7.85643	High affinity iron permease involved in the transport of iron across the plasma membrane; forms complex with Fet3p; expression is regulated by iron
YDL022W	GPD1	-2.5	5.46883	NAD-dependent glycerol-3-phosphate dehydrogenase, key enzyme of glycerol synthesis, essential for growth under osmotic stress; expression regulated by high-osmolarity glycerol response pathway; homolog of Gpd2p
YBR067C	TIP1	-2.49	14.1106	Major cell wall mannoprotein with possible lipase activity; transcription is induced by heat- and cold-shock; member of the Srp1p/Tip1p family of serine-alanine-rich proteins
YBL099W	ATP1	-2.48	9.84974	Alpha subunit of the F1 sector of mitochondrial F1F0 ATP synthase, which is a large, evolutionarily conserved enzyme complex required for ATP synthesis
YJR148W	BAT2	-2.44	9.56364	Cytosolic branched-chain amino acid aminotransferase, homolog of murine ECA39; highly expressed during stationary phase and repressed during logarithmic phase
YER178W	PDA1	-2.42	13.5627	E1 alpha subunit of the pyruvate dehydrogenase (PDH) complex, catalyzes the direct oxidative decarboxylation of pyruvate to acetyl-CoA, regulated by glucose
YNL134C	YNL134C	-2.39	24.5405	Putative protein of unknown function with similarity to dehydrogenases from other model organisms; green fluorescent protein (GFP)-fusion protein localizes to both the cytoplasm and nucleus and is induced by the DNA-damaging agent MMS
YLR231C	BNA5	-2.38	5.89493	Kynureninase, required for biosynthesis of nicotinic acid from tryptophan via kynurenine pathway
YPL106C	SSE1	-2.25	11.3142	ATPase that is a component of the heat shock protein Hsp90 chaperone complex; binds unfolded proteins; member of the heat shock protein 70 (HSP70) family; localized to the cytoplasm
YOR302W	YOR302W	-2.01	8.98429	CPA1 uORF, Arginine attenuator peptide, regulates translation of the CPA1 mRNA
