# Supplementary material for: Bet Hedging in Yeast by Heterogeneous, Age-Correlated Expression of a Stress Protectant
Source: PLoS Biol. 2012 May 8;10(5):e1001325. doi: 10.1371/journal.pbio.1001325 (PMC3348152; doi:10.1371/journal.pbio.1001325)
Supplement: Table S3 — Gene ontology enrichment of noisy gene products whose average expression correlates with the bulk growth rate. (XLS) [file pbio.1001325.s013.xls]

## Sheet: termFinderResult.7657.xls
TableS3: Gene ontology enrichment of noisy gene products whose average expression correlates with the bulk growth rate
Process
GOID	GO_term	Cluster frequency	Background frequency	P-value	FDR	Gene(s) annotated to the term
55114	oxidation-reduction process	17 out of 78 genes, 21.8%	80 out of 1518 background genes, 5.3%	5.29e-05	0	COR1/YBL045C:GPD1/YDL022W:SDH4/YDR178W:GLC3/YEL011W:RGI1/YER067W:QCR6/YFR033C:PYC1/YGL062W:SOL4/YGR248W:KGD1/YIL125W:MDH1/YKL085W:PET10/YKR046C:GSY2/YLR258W:PGM2/YMR105C:CIT1/YNR001C:ALD4/YOR374W:FUM1/YPL262W:GPH1/YPR160W
16137	glycoside metabolic process	5 out of 78 genes, 6.4%	7 out of 1518 background genes, 0.5%	0.00193	0	TPS1/YBR126C:TPS2/YDR074W:HSP104/YLL026W:TSL1/YML100W:PGM2/YMR105C
5984	disaccharide metabolic process	5 out of 78 genes, 6.4%	7 out of 1518 background genes, 0.5%	0.00193	0	TPS1/YBR126C:TPS2/YDR074W:HSP104/YLL026W:TSL1/YML100W:PGM2/YMR105C
5991	trehalose metabolic process	5 out of 78 genes, 6.4%	7 out of 1518 background genes, 0.5%	0.00193	0	TPS1/YBR126C:TPS2/YDR074W:HSP104/YLL026W:TSL1/YML100W:PGM2/YMR105C
15980	energy derivation by oxidation of organic compounds	13 out of 78 genes, 16.7%	63 out of 1518 background genes, 4.2%	0.00267	0	COR1/YBL045C:SDH4/YDR178W:GLC3/YEL011W:RGI1/YER067W:QCR6/YFR033C:KGD1/YIL125W:MDH1/YKL085W:PET10/YKR046C:GSY2/YLR258W:PGM2/YMR105C:CIT1/YNR001C:FUM1/YPL262W:GPH1/YPR160W
15985	energy coupled proton transport, down electrochemical gradient	5 out of 78 genes, 6.4%	8 out of 1518 background genes, 0.5%	0.00495	0	ATP1/YBL099W:ATP5/YDR298C:ATP17/YDR377W:ATP7/YKL016C:ATP4/YPL078C
15986	ATP synthesis coupled proton transport	5 out of 78 genes, 6.4%	8 out of 1518 background genes, 0.5%	0.00495	0	ATP1/YBL099W:ATP5/YDR298C:ATP17/YDR377W:ATP7/YKL016C:ATP4/YPL078C
46034	ATP metabolic process	5 out of 78 genes, 6.4%	8 out of 1518 background genes, 0.5%	0.00495	0	ATP1/YBL099W:ATP5/YDR298C:ATP17/YDR377W:ATP7/YKL016C:ATP4/YPL078C
6754	ATP biosynthetic process	5 out of 78 genes, 6.4%	8 out of 1518 background genes, 0.5%	0.00495	0	ATP1/YBL099W:ATP5/YDR298C:ATP17/YDR377W:ATP7/YKL016C:ATP4/YPL078C
44281	small molecule metabolic process	31 out of 78 genes, 39.7%	295 out of 1518 background genes, 19.4%	0.00506	0	ACH1/YBL015W:ATP1/YBL099W:DUR1,2/YBR208C:GPD1/YDL022W:YDL124W:ATP5/YDR298C:ATP17/YDR377W:PDA1/YER178W:LPD1/YFL018C:PNC1/YGL037C:PYC1/YGL062W:STF2/YGR008C:UGA1/YGR019W:SOL4/YGR248W:KGD1/YIL125W:OPI3/YJR073C:CPA2/YJR109C:BAT2/YJR148W:ATP7/YKL016C:GAP1/YKR039W:BNA5/YLR231C:CAR2/YLR438W:PGM2/YMR105C:GOR1/YNL274C:CIT1/YNR001C:MDH2/YOL126C:GRE2/YOL151W:GCY1/YOR120W:ALD4/YOR374W:ATP4/YPL078C:FUM1/YPL262W
34220	ion transmembrane transport	6 out of 78 genes, 7.7%	13 out of 1518 background genes, 0.9%	0.00618	0	ATP1/YBL099W:ATP5/YDR298C:ATP17/YDR377W:FTR1/YER145C:ATP7/YKL016C:ATP4/YPL078C
6732	coenzyme metabolic process	12 out of 78 genes, 15.4%	59 out of 1518 background genes, 3.9%	0.00726	0	GPD1/YDL022W:SDH4/YDR178W:PDA1/YER178W:PNC1/YGL037C:PYC1/YGL062W:SOL4/YGR248W:KGD1/YIL125W:MDH1/YKL085W:BNA5/YLR231C:CIT1/YNR001C:ALD4/YOR374W:FUM1/YPL262W
Function
GOID	GO_term	Cluster frequency	Background frequency	P-value	FDR	Gene(s) annotated to the term
16491	oxidoreductase activity	19 out of 78 genes, 24.4%	121 out of 1518 background genes, 8.0%	0.00037	0	BDH2/YAL061W:COR1/YBL045C:ARA1/YBR149W:GPD1/YDL022W:YDL124W:GDH2/YDL215C:SDH4/YDR178W:PDA1/YER178W:LPD1/YFL018C:QCR6/YFR033C:TRX2/YGR209C:KGD1/YIL125W:MDH1/YKL085W:YNL134C:GOR1/YNL274C:MDH2/YOL126C:GRE2/YOL151W:GCY1/YOR120W:ALD4/YOR374W
16616	oxidoreductase activity, acting on the CH-OH group of donors, NAD or NADP as acceptor	10 out of 78 genes, 12.8%	35 out of 1518 background genes, 2.3%	0.00041	0	BDH2/YAL061W:ARA1/YBR149W:GPD1/YDL022W:YDL124W:MDH1/YKL085W:YNL134C:GOR1/YNL274C:MDH2/YOL126C:GRE2/YOL151W:GCY1/YOR120W
16614	oxidoreductase activity, acting on CH-OH group of donors	10 out of 78 genes, 12.8%	40 out of 1518 background genes, 2.6%	0.00153	0	BDH2/YAL061W:ARA1/YBR149W:GPD1/YDL022W:YDL124W:MDH1/YKL085W:YNL134C:GOR1/YNL274C:MDH2/YOL126C:GRE2/YOL151W:GCY1/YOR120W
Component
GOID	GO_term	Cluster frequency	Background frequency	P-value	FDR	Gene(s) annotated to the term
45259	proton-transporting ATP synthase complex	6 out of 78 genes, 7.7%	9 out of 1518 background genes, 0.6%	9.05e-05	0	ATP1/YBL099W:ATP5/YDR298C:ATP17/YDR377W:STF2/YGR008C:ATP7/YKL016C:ATP4/YPL078C
5753	mitochondrial proton-transporting ATP synthase complex	6 out of 78 genes, 7.7%	9 out of 1518 background genes, 0.6%	9.05e-05	0	ATP1/YBL099W:ATP5/YDR298C:ATP17/YDR377W:STF2/YGR008C:ATP7/YKL016C:ATP4/YPL078C
276	mitochondrial proton-transporting ATP synthase complex, coupling factor F(o)	4 out of 78 genes, 5.1%	6 out of 1518 background genes, 0.4%	0.00717	0.01	ATP5/YDR298C:ATP17/YDR377W:ATP7/YKL016C:ATP4/YPL078C
45263	proton-transporting ATP synthase complex, coupling factor F(o)	4 out of 78 genes, 5.1%	6 out of 1518 background genes, 0.4%	0.00717	0.01	ATP5/YDR298C:ATP17/YDR377W:ATP7/YKL016C:ATP4/YPL078C
